# Supplementary material for: Drivers of future alien species impacts: An expert‐based assessment
Source: Glob Chang Biol. 2020 Jul 14;26(9):4880–93. doi: 10.1111/gcb.15199 (PMC7496498; doi:10.1111/gcb.15199)
Supplement: Supplementary file 2 — Supplementary Material [file GCB-26-4880-s002.xlsx]

## Sheet: Table A
EXPERT SURVEY: The 15 key drivers affecting the future status of biological invasions until 2050
List of 15 key drivers affecting the future status of biological invasions until 2050. The drivers are grouped by categories (rows in orange). For short descriptions of the drivers and their possible impacts on future biological invasions see Table 1 in the attached instructions. Please provide an assessment of the uncertainty (uncert.) that a change of the driver in the specific context will by …
	Terrestrial				Freshwater				Marine				Developed countries				Emerging and transition countries				Developing countries				Tropical				Subtropical				Temperate				Polar				Plants				Vertebrates				Invetebrates
Impact threshold	Increase in %		Uncertainty		Increase in %		Uncertainty		Increase in %		Uncertainty		Increase in %		Uncertainty		Increase in %		Uncertainty		Increase in %		Uncertainty		Increase in %		Uncertainty		Increase in %		Uncertainty		Increase in %		Uncertainty		Increase in %		Uncertainty		Increase in %		Uncertainty		Increase in %		Uncertainty		Increase in %
Major impact on the environment
Major impact on human livelihoods
Driver	Probability of major impacts on biodiversity		Probability of major impacts on human livelihoods		Probability of major impacts on biodiversity		Probability of major impacts on human livelihoods		Probability of major impacts on biodiversity		Probability of major impacts on human livelihoods		Probability of major impacts on biodiversity		Probability of major impacts on human livelihoods		Probability of major impacts on biodiversity		Probability of major impacts on human livelihoods		Probability of major impacts on biodiversity		Probability of major impacts on human livelihoods		Probability of major impacts on biodiversity		Probability of major impacts on human livelihoods		Probability of major impacts on biodiversity		Probability of major impacts on human livelihoods		Probability of major impacts on biodiversity		Probability of major impacts on human livelihoods		Probability of major impacts on biodiversity		Probability of major impacts on human livelihoods		Probability of major impacts on biodiversity		Probability of major impacts on human livelihoods		Probability of major impacts on biodiversity		Probability of major impacts on human livelihoods		Probability of major impacts on biodiversity
	Best scen.	Worst scen.	Best scen.	Worst scen.	Best scen.	Worst scen.	Best scen.	Worst scen.	Best scen.	Worst scen.	Best scen.	Worst scen.	Best scen.	Worst scen.	Best scen.	Worst scen.	Best scen.	Worst scen.	Best scen.	Worst scen.	Best scen.	Worst scen.	Best scen.	Worst scen.	Best scen.	Worst scen.	Best scen.	Worst scen.	Best scen.	Worst scen.	Best scen.	Worst scen.	Best scen.	Worst scen.	Best scen.	Worst scen.	Best scen.	Worst scen.	Best scen.	Worst scen.	Best scen.	Worst scen.	Best scen.	Worst scen.	Best scen.	Worst scen.	Best scen.	Worst scen.	Best scen.
Global abiotic environmental change
Climate change
Ocean acidification	NR	NR	NR	NR	NR	NR	NR	NR
Eutrophication and pollution
Global biotic environmental change
Biodiversity loss and degradation
Socio-economic activities
Trade and transport
Land-use and land use-change
Socio-economic activities
Human population size and migration
Societal awareness, values, lifestyle
Recreation and tourism
Societal awareness and values
Communication and outreach
Science, innovation and technology
IAS science
Technology and innovation
Societal response to IAS: legislation, policy, cooperation, management
Cooperation, legislation and agreements
IAS management
[truncated: 7 more columns]

## Sheet: Table B
EXPERT SURVEY: Personal background and self-assessment of relevant expertise
Many categories correspond with drivers and contexts listed in Table A of the survey, along with some regarding geographic focus
Name:
E-mail-Adress:
Age:
Topic / Level of expertise	1 (= no expertise)	2	3	4	5 (= very high expertise)
Realms
Terrestrial
Freshwater
Marine
Socio-economic setting
Developed countries
Emerging and transition countries
Developing countries
Zonobiomes
Tropical
Subtropical
Temperate
Polar
Taxonomic groups
Plants
Vertebrates
Invertebrates
Microorganisms
Professional background
Pure invasion science
Applied invasion science (incl. IAS management)
IAS policy
Geographic work focus
Europe
North America
South America
Africa
Asia
Australia
Pacific Islands
